# Supplementary material for: Role of the Wnt/β-Catenin Signaling Pathway in Mediating Outer Root Sheath Stem Cells to Promote Hair Follicle Regeneration and Skin Wound Healing in Mice
Source: Cells. 2026 Jun 5;15(11):1038. doi: 10.3390/cells15111038 (PMC13257427; doi:10.3390/cells15111038)
Supplement: Supplementary file 1 [file cells-15-01038-s001.zip]

Archive with 1 entries (1 files):
- cells-4302304-supplementary.pdf
